# Supplementary material for: The Effect of Permethrin Resistance on Aedes aegypti Transcriptome Following Ingestion of Zika Virus Infected Blood
Source: Viruses. 2018 Sep 1;10(9):470. doi: 10.3390/v10090470 (PMC6165428; doi:10.3390/v10090470)
Supplement: Supplementary file 1 [file viruses-10-00470-s001.zip]

Archive with 4 entries (4 files):
- 08092018-Supplementary S1-TableS1.docx
- 08092018-Supplementary S2-TableS2.docx
- 08092018-Supplementary S4-Go-Analyses-Figure S1.docx
- 08292018-Supplementary S3-Table 3A-6D-GeneExpression-2FOLD.docx
